# Supplementary material for: Nanoparticle-Shielded dsRNA Delivery for Enhancing RNAi Efficiency in Cotton Spotted Bollworm Earias vittella (Lepidoptera: Nolidae)
Source: Int J Mol Sci. 2023 May 23;24(11):9161. doi: 10.3390/ijms24119161 (PMC10252998; doi:10.3390/ijms24119161)
Supplement: Supplementary file 1 [file ijms-24-09161-s001.zip]

Archive with 1 entries (1 files):
- ijms-2307797-supplementary.pdf
